# Supplementary material for: AI-Driven Transcriptome Prediction in Human Pathology: From Molecular Insights to Clinical Applications
Source: Biology (Basel). 2025 Jun 4;14(6):651. doi: 10.3390/biology14060651 (PMC12189417; doi:10.3390/biology14060651)
Supplement: Supplementary file 1 [file biology-14-00651-s001.zip]

Archive with 1 entries (1 files):
- biology-3576714-supplementary.pdf
